# Supplementary material for: Raman Spectral Signatures of Serum-Derived Extracellular Vesicle-Enriched Isolates May Support the Diagnosis of CNS Tumors
Source: Cancers (Basel). 2021 Mar 19;13(6):1407. doi: 10.3390/cancers13061407 (PMC8003579; doi:10.3390/cancers13061407)
Supplement: Supplementary file 1 [file cancers-13-01407-s001.zip]

Archive with 3 entries (3 files):
- Cancers_supplementary_materials_proofreading.docx
- Table S1.xlsx
- Table S2.xlsx
