# Supplementary material for: Raman Spectral Signatures of Serum-Derived Extracellular Vesicle-Enriched Isolates May Support the Diagnosis of CNS Tumors
Source: Cancers (Basel). 2021 Mar 19;13(6):1407. doi: 10.3390/cancers13061407 (PMC8003579; doi:10.3390/cancers13061407)
Supplement: Supplementary file 1 [file cancers-13-01407-s001.zip › Table S1.xlsx]

## Sheet: CTRL vs GBM
Wavenumber (cm-1)	Score	Function group	Function group	Function group
981	0.0867228	phosop-sugar backb	pyranose ring
978	0.0859217	phosop-sugar backb	pyranose ring
975	0.0849426	phosop-sugar backb	pyranose ring
969	0.0828011	phosop-sugar backb	pyranose ring
945	0.0824696	phosop-sugar backb	pyranose ring
1758	0.0947921	-N-H str	- C=O str	doule bond vib of bases
1476	0.0835393	CH3 asym bending	-CH2 scissoring vib	glycosidic linkage
1473	0.0980983	CH3 asym bending	-CH2 scissoring vib	glycosidic linkage
1470	0.0858676	CH3 asym bending	-CH2 scissoring vib	glycosidic linkage
1281	0.08387	C-O str	glycosidic linkage
1272	0.0848021	C-O str	glycosidic linkage
1092	0.0908925	phosph group str	O-H def	C-O str
1089	0.0894297	phosph group str	O-H def	C-O str
1086	0.0839727	phosph group str	O-H def	C-O str
1083	0.0837054	phosph group str	O-H def	C-O str
1029	0.110799	phosph group str	O-H def
1026	0.101434	phosph group str
1020	0.0881408	phosph group str
2206.5	0.0881057
1756.5	0.0902313	-N-H str	- C=O str	doule bond vib of bases
1747.5	0.0829719	-N-H str	- C=O str	doule bond vib of bases
1477.5	0.0835655	CH3 asym bending	-CH2 scissoring vib	glycosidic linkage
1474.5	0.0862657	CH3 asym bending	-CH2 scissoring vib	glycosidic linkage
1471.5	0.0998596	CH3 asym bending	-CH2 scissoring vib	glycosidic linkage
1288.5	0.0836074	C-O str	glycosidic linkage
1282.5	0.0833541	C-O str	glycosidic linkage
1273.5	0.0853804	C-O str	glycosidic linkage
1090.5	0.0917754	phosph group str	O-H def	C-O str
1087.5	0.0864383	phosph group str	O-H def	C-O str
1084.5	0.0832089	phosph group str	O-H def	C-O str
1081.5	0.0826562	phosph group str	O-H def	C-O str
1030.5	0.104115	phosph group str	O-H def
1027.5	0.106727	phosph group str	O-H def
1024.5	0.0908883	phosph group str
1018.5	0.0826724	phosph group str
982.5	0.0837507	phosop-sugar backb	pyranose ring
979.5	0.0867062	phosop-sugar backb	pyranose ring
976.5	0.08568	phosop-sugar backb	pyranose ring
973.5	0.0817748	phosop-sugar backb	pyranose ring
943.5	0.0842795	phosop-sugar backb	pyranose ring

## Sheet: CTRL vs BM
Wavenumber (cm-1)	Score	Function group	Function group
3036	0.117907	asym -NH3+ str	CH2 and CH3 sym and asym bending
3031.5	0.100266	asym -NH3+ str	CH2 and CH3 sym and asym bending
3027.5	0.156605	asym -NH3+ str	CH2 and CH3 sym and asym bending
3027	0.0921021	asym -NH3+ str	CH2 and CH3 sym and asym bending
3025.5	0.109192	asym -NH3+ str	CH2 and CH3 sym and asym bending
3009	0.0989083	asym -NH3+ str	CH2 and CH3 sym and asym bending
2000	0.112895
1978.5	0.16591
1968	0.088321
1966.5	0.0904522
1945.5	0.108415
1900	0.115326
1827	0.169503	C=O str
1825.5	0.111479	C=O str
1824	0.0906986	C=O str
1822.5	0.0894793	C=O str
1821	0.0976661	C=O str
1819.5	0.0891132	C=O str
1818	0.110016	C=O str
1816.5	0.085484	C=O str
1815	0.123446	C=O str
1813	0.0927602	C=O str
1812	0.101425	C=O str
1810.5	0.111347	C=O str
1809	0.0896053	C=O str
1807.5	0.0860962	C=O str
1806	0.0944255	C=O str
1804.5	0.0877434	C=O str
1800.5	0.102003	C=O str
1800	0.09542	C=O str
1759.5	0.0903485	C=O str
1758	0.126201	C=O str
1554	0.11206	COO- str
1476	0.09646	-NH3+
1474.5	0.0975351	-NH3+
1473	0.0853071	-NH3+
1470	0.0858782	-NH3+
1468.5	0.100506	CH3 asym bending
1467	0.104562	CH3 asym bending
1465.5	0.0879728	CH3 asym bending

## Sheet: CTRL vs M
Wavenumber (cm-1)	Score	Function group
1798	0.117524	C=O str
1809	0.12049	C=O str
2790	0.161573	CH2 and CH3 sym and asym bending
1798.5	0.108953	C=O str
1800	0.110812	C=O str
1801.5	0.116038	C=O str
1803	0.119833	C=O str
1804.5	0.12183	C=O str
1806	0.124896	C=O str
1807.5	0.125438	C=O str
1810.5	0.111943	C=O str
1812	0.108075	C=O str
1813.5	0.109882	C=O str
1815	0.106428	C=O str
1816.5	0.102496	C=O str
1818	0.11104	C=O str
1819.5	0.11841	C=O str
1821	0.110379	C=O str
2025	0.102404	CH2 and CH3 sym and asym bending
2161.5	0.120741	CH2 and CH3 sym and asym bending
2163	0.131987	CH2 and CH3 sym and asym bending
2628	0.128593	CH2 and CH3 sym and asym bending
2694	0.131503	CH2 and CH3 sym and asym bending
2695.5	0.131865	CH2 and CH3 sym and asym bending
2697	0.105635	CH2 and CH3 sym and asym bending
2704.5	0.112835	CH2 and CH3 sym and asym bending
2706	0.11807	CH2 and CH3 sym and asym bending
2722.5	0.108734	CH2 and CH3 sym and asym bending
2724	0.117182	CH2 and CH3 sym and asym bending
2739	0.116591	CH2 and CH3 sym and asym bending
2740.5	0.107302	CH2 and CH3 sym and asym bending
2775	0.109844	CH2 and CH3 sym and asym bending
2781	0.117424	CH2 and CH3 sym and asym bending
2782.5	0.118664	CH2 and CH3 sym and asym bending
2784	0.104895	CH2 and CH3 sym and asym bending
2788.5	0.110554	CH2 and CH3 sym and asym bending
2791.5	0.12478	CH2 and CH3 sym and asym bending
2799	0.11418	CH2 and CH3 sym and asym bending
2800.5	0.117697	CH2 and CH3 sym and asym bending
2811	0.106397	CH2 and CH3 sym and asym bending

## Sheet: GBM vs  BM
Wavenumber (cm-1)	Score	Function group
2835	0.0944491	CH2 and CH3 sym and asym bending
2827.5	0.0867393	CH2 and CH3 sym and asym bending
2829	0.0897332	CH2 and CH3 sym and asym bending
2830.5	0.0919663	CH2 and CH3 sym and asym bending
2832	0.0939312	CH2 and CH3 sym and asym bending
2833.5	0.0944138	CH2 and CH3 sym and asym bending
2836.5	0.0938451	CH2 and CH3 sym and asym bending
2838	0.0926041	CH2 and CH3 sym and asym bending
2839.5	0.0913139	CH2 and CH3 sym and asym bending
2841	0.0896726	CH2 and CH3 sym and asym bending
2842.5	0.0880759	CH2 and CH3 sym and asym bending
2844	0.0870648	CH2 and CH3 sym and asym bending
2845.5	0.0862589	CH2 and CH3 sym and asym bending
2847	0.0855229	CH2 and CH3 sym and asym bending
2848.5	0.0849641	CH2 and CH3 sym and asym bending
2854.5	0.0845724	CH2 and CH3 sym and asym bending
2856	0.0849372	CH2 and CH3 sym and asym bending
2857.5	0.0849204	CH2 and CH3 sym and asym bending
2859	0.0852718	CH2 and CH3 sym and asym bending
2860.5	0.0862785	CH2 and CH3 sym and asym bending
2862	0.0867683	CH2 and CH3 sym and asym bending
2863.5	0.0865267	CH2 and CH3 sym and asym bending
2865	0.0870538	CH2 and CH3 sym and asym bending
2866.5	0.0875699	CH2 and CH3 sym and asym bending
2868	0.0869291	CH2 and CH3 sym and asym bending
2869.5	0.0866264	CH2 and CH3 sym and asym bending
2871	0.0868205	CH2 and CH3 sym and asym bending
2872.5	0.0859761	CH2 and CH3 sym and asym bending
2874	0.084759	CH2 and CH3 sym and asym bending
2877	0.0851396	CH2 and CH3 sym and asym bending
2878.5	0.0858957	CH2 and CH3 sym and asym bending
2880	0.0859126	CH2 and CH3 sym and asym bending
2881.5	0.0854	CH2 and CH3 sym and asym bending
2883	0.0855957	CH2 and CH3 sym and asym bending
2884.5	0.0862546	CH2 and CH3 sym and asym bending
2886	0.0863256	CH2 and CH3 sym and asym bending
2887.5	0.0860241	CH2 and CH3 sym and asym bending
2889	0.0857255	CH2 and CH3 sym and asym bending
2890.5	0.0851444	CH2 and CH3 sym and asym bending
2892	0.0845524	CH2 and CH3 sym and asym bending
