# Supplementary material for: Raman Spectral Signatures of Serum-Derived Extracellular Vesicle-Enriched Isolates May Support the Diagnosis of CNS Tumors
Source: Cancers (Basel). 2021 Mar 19;13(6):1407. doi: 10.3390/cancers13061407 (PMC8003579; doi:10.3390/cancers13061407)
Supplement: Supplementary file 1 [file cancers-13-01407-s001.zip › Table S2.xlsx]

## Sheet: Raman data
Group	Sample ID	799.5	801	802.5	804	805.5	807	808.5	810	811.5	813	814.5	816	817.5	819	820.5	822	823.5	825	826.5	828	829.5	831	832.5	834	835.5	837	838.5	840	841.5	843	844.5	846	847.5	849	850.5	852	853.5	855	856.5	858	859.5	861	862.5	864	865.5	867	868.5	870
BM	S659 - preop	0	44.6296	45.0986	37.2308	68.2837	115.954	139.119	151.861	173.438	209.506	255.866	281.13	265.84	254.435	291.008	351.887	400.203	429.439	443.473	448.284	449.667	445.651	432.734	426.887	450.348	475.796	449.561	391.059	370.707	405.085	463.972	522.866	565.019	592.425	627.479	673.792	709.106	711.665	663.396	574.03	500.301	479.013	498.483	537.038	563.19	559.422	548.406	554.365
BM	S586 - preop	0	14.6231	2.85723	14.5502	55.6079	84.6486	78.0367	62.4359	58.2347	70.5223	97.1382	114.094	108.744	110.558	142.275	181.615	203.758	213.319	222.645	233.744	241.367	235.94	213.424	201.648	233.647	275.936	266.267	219.804	200.977	226.172	268.249	304.288	323.854	331.462	343.595	358.995	352.135	324.182	317.884	340.152	338.058	298.924	284.984	318.987	338.888	314.602	300.17	328.922
BM	S601 - preop	0	27.931	37.2193	32.3603	18.4552	17.5199	43.163	68.0803	63.9432	52.6369	60.3215	79.9177	96.6536	123.863	180.712	249.032	294.427	313.741	324.529	332.969	332.111	320.24	306.348	302.918	320.98	352.51	369.174	364.282	361.505	374.408	400.044	437.357	483.063	525.649	551.481	563.177	582.338	609.737	609.848	568.159	519.299	489.345	476.58	479.673	493.19	507.974	519.989	527.552
BM	S701 - preop	0	25.3088	51.589	68.9554	76.4515	81.2207	81.1449	69.6662	47.3747	27.6192	24.3137	51.4915	114.241	178.985	214.182	234.062	261.153	291.489	312.568	322.555	325.168	329.489	345.074	356.691	337.459	302.126	292.303	314.825	345.38	366.378	378.098	395.921	434.475	479.843	501.438	498.945	500.432	515.073	526.267	520.76	496.034	461.751	441.853	447.356	465.807	484.232	493.612	492.231
BM	S723 - preop	0	44.5979	81.5958	117.106	153.715	171.86	155.648	135.384	141.705	156.158	151.627	148.678	179.427	228.425	259.535	281.742	321.378	362.567	372.348	362.017	366.15	395.775	446.886	490.421	475.998	415.424	380.458	392.382	418.027	445.111	483.1	529.108	570.987	607.243	641.78	673.164	706.487	742.734	752.922	719.308	677.905	657.563	635.41	592.896	557.217	557.568	594.498	658.762
BM	S727 - preop	0	23.5362	24.9211	48.948	77.9651	103.297	96.24	77.866	70.9278	81.5164	112.665	148.667	173.9	201.445	245.944	283.046	283.441	271.516	286.835	313.18	311.537	289.114	276.378	275.352	273.238	269.65	266.738	260.722	252.536	258.309	299.381	363.692	407.711	419.485	427.065	445.036	463.564	470.197	455.531	420.871	382.064	355.185	359.14	393.121	399.081	344.046	297.87	318.391
BM	S1013 - preop	0	42.8758	50.9224	73.0262	124.721	165.984	181.836	184.815	205.568	284.342	376.944	388.378	345.12	367.124	467.006	555.802	596.99	615.69	618.268	583.156	518.87	481.376	475.686	410.906	266.18	184.598	238.337	285.567	230.905	208.038	324.71	461.83	499.258	506.676	576.86	686.184	782.974	849.91	882.748	884.384	860.978	826.586	799.118	794.61	824.622	861.566	858.37	834.866
BM	S1014 - preop	0	66.1724	118.204	214.915	337.289	422.496	463.924	487.114	530.3	617.122	718.588	796.954	863.07	946.116	1018.53	1013.82	929.844	823.068	742.522	732.012	768.228	732.848	588.854	438.255	340.534	261.183	190.955	176.565	230.404	294.405	350.23	511.462	827.06	1093.14	1150.28	1190.57	1408.32	1641.04	1684.6	1633.36	1644.58	1674.18	1629.28	1580.76	1642.64	1765.26	1839.6	1851.24
BM	S514 - preop	0	81.2483	118.547	97.1152	81.0908	164.725	268.356	241.98	138.476	122.683	196.84	254.872	275.438	315.766	387.482	454.716	503.598	544.4	569.124	549.14	477.736	382.968	293.89	226.418	181.202	145.646	116.105	113.447	147.05	180.041	182.975	235.413	405.834	569.036	590.054	572.206	660.214	784.922	815.25	757.994	685.06	646.186	655.398	662.196	614.088	572.742	637.418	751.022
BM	S558 - preop	0	107.946	191.945	273.288	379.612	539.23	737.784	936.84	1077	1098.71	1029.56	946.62	929.532	1057.35	1230.02	1194.36	978.792	902.552	1009.64	994.006	759.436	542.732	462.468	385.772	245.166	162.198	196.095	253.267	257.986	277.547	389.782	599.82	878.604	1110.54	1210.4	1326.88	1609.42	1875.46	1899.94	1844.14	1965.16	2184.32	2305.52	2351.5	2444.04	2593.04	2738.96	2817.96
BM	S560 - preop	0	108.654	270.184	350.51	354.966	373.374	424.14	472.154	509.758	551.384	590.68	603.25	611.878	691.608	838.666	942.012	947.254	898.9	834.78	766.384	695.618	606.73	492.408	371.634	268.586	217.213	234.525	261.393	243.922	234.828	304.032	473.724	720.01	940.538	1037.96	1078.26	1169.74	1257.38	1229.85	1179.51	1291.55	1477.88	1488.18	1346.9	1280.8	1348.32	1453.74	1522.78
BM	S608 - preop	0	129.203	235.299	289.704	325.4	362.284	406.832	458.294	499.996	522.506	555.588	621.362	664.634	633.018	610.992	704.504	852.082	937.23	948.066	920.908	870.726	800.348	713.646	615.828	521.236	450.11	400.098	356.392	327.254	346.92	425.688	544.156	684.686	834.52	983.8	1126.63	1247.99	1315.89	1321.17	1306.13	1291.1	1226.98	1100.85	1029.85	1098.21	1208.77	1254.64	1229.77
BM	S610 - preop	0	68.6416	127.796	199.778	263.858	287.095	310.533	391.09	481.96	497.236	446.32	391.762	393.722	502.042	640.5	644.58	528.068	463.524	497.612	538.676	532.576	479.854	397.34	320.188	269.66	241.365	229.73	231.658	248.736	294.73	380.943	511.002	671.444	800.688	856.33	900.246	990.568	1068.04	1066.53	1042.55	1074.41	1144.01	1204.46	1251.45	1298.16	1354.12	1421.78	1451.64
BM	S637 - preop	0	99.9524	154.028	184.162	208.454	220.075	226.698	250.192	300.108	345.946	379.574	421.42	477.61	537.906	601.422	678.898	759.73	791.416	743.368	642.932	527.512	451.618	443.098	418.912	310.94	198.754	161.754	161.51	136.991	152.963	262.238	397.71	466.106	515.072	631.96	781.108	880.69	924.886	946.63	977.182	1040.49	1088.9	1032.22	919.676	912.616	1015.08	1079.18	1064.05
BM	S641 - preop	0	21.9076	15.4467	44.948	112.695	199.006	257.348	256	240.047	271.404	319.806	324.128	312.872	353.226	430.468	484.87	505.556	513.086	503.752	457.254	396.096	382.789	406.438	368.98	247.572	128.574	68.83	66.2486	97.8107	120.945	131.199	211.602	392.166	548.45	588.316	579.292	592.462	612.522	611.23	585.562	541.54	494.112	462.324	472.276	538.268	594.546	563.238	489.828
BM	S642 - preop	0	86.2416	145.791	172.001	196.616	244.841	311.884	361.989	430.2	552.276	652.264	651.752	616.298	633.168	684.008	728.228	761.812	780.236	757.316	669.534	546.5	451.858	387.332	288.492	157.012	85.7042	98.9214	136.132	161.664	187.87	237.413	346.206	510.922	657.998	749.188	839.146	977.762	1154.73	1311.95	1315.8	1112.69	921.626	935.006	1047.08	1113.58	1134.16	1136.36	1102.95
BM	S685 - preop	0	64.2986	80.064	95.1532	164.32	206.442	186.382	187.867	253.009	318.22	341.022	360.466	409.374	470.08	524.418	578.832	636.352	671.332	659.182	609.85	542.828	475.314	419.738	362.058	281.806	198.629	149.71	142.332	165.927	208.316	258.2	324.09	427.988	556.184	663.944	742.22	819.484	891.21	911.338	867.884	800.136	754.95	783.62	874.072	901.702	828.906	818.72	950.336
BM	S695 - preop	0	84.9853	131.648	109.15	100.903	163.01	219.565	211.724	177.366	165.554	208.468	308.742	371.336	315.382	248.604	300.048	401.332	432.374	397.648	352.5	340.06	387.194	418.608	314.79	139.959	71.9302	123.089	179.682	192.048	172.022	158.484	211.03	319.78	391.284	408.624	466.984	591.208	681.274	682.762	645.668	610.986	576.808	539.04	501.526	475.484	489.592	550.82	585.816
BM	S717 - preop	0	137.026	260.498	271.1	213.804	154.174	152.302	239.289	339.177	373.264	356.814	325.504	300.788	300.082	323.3	361.714	401.57	424.89	419.784	384.13	344.15	339.718	362.952	369.038	344.524	306.86	276.892	279.6	311.354	326.056	328.386	409.558	583.768	715.398	742.668	780.432	896.59	1007.15	1046.44	1043.62	1034.6	1043.99	1086.92	1133.57	1157.08	1198.37	1296.32	1386.79
BM	S759 - preop	0	40.8136	160.113	227.939	200.66	186.632	250.974	327.553	361.304	345.968	299.23	282.94	344.698	470.326	621.996	718.716	708.012	698.168	794.052	869.74	771.646	616.14	586.496	624.892	588.674	514.584	518.186	570.27	565	531.426	586.548	745.716	941.406	1106.34	1178.83	1177.64	1204.34	1276.23	1304.2	1258.51	1201.36	1178	1195.55	1245.91	1299.68	1345.96	1417.68	1515.46
BM	S809 - preop	0	30.2318	26.3617	37.216	98.556	151.476	167.085	202.732	296.017	373.464	371.522	349.944	382.278	468.808	583.636	672.994	687.846	674.578	705.358	744.79	715.39	638.116	583.572	546.99	477.436	384.602	322.828	294.216	255.661	225.274	283.48	431.352	573.436	670.816	769.34	875.856	926.476	902.74	879.696	891.658	866.858	769.262	681.672	673.11	724.746	801.856	867.612	899.086
BM	S842 - preop	0	94.7728	193.899	233.948	253.76	295.63	350.114	387.788	390.554	357.834	305.548	251.49	245.892	342.322	459.41	458.012	371.94	336.676	358.83	351.958	316.498	326.374	373.508	368.465	307.91	289.854	335.318	355.306	317.84	295.102	340.012	441.854	563.526	646.682	667.258	677.798	723.71	787.508	832.99	828.398	771.274	744.64	819.74	926.204	980.452	1032.96	1147.55	1245.61
BM	S845 - preop	0	52.9158	81.6266	68.4733	68.1293	110.26	153.654	153.935	136.414	139.174	161.246	191.366	217.858	231.396	238.834	254.122	284.618	332.05	375.794	382.532	350.706	302.894	247.942	182.342	118.432	84.997	86.9202	101.773	122.664	167.866	237.014	296.338	331.788	372.266	435.148	501.994	555.684	594.532	610.16	567.348	454.656	359.192	356.328	389.26	385.86	356.738	335.114	346.754
BM	S895 - preop	0	63.378	159.826	289.75	394.048	440.016	457.49	470.054	484.964	497.797	485.444	449.105	447.134	510.206	578.554	606.558	635.862	693.856	694.916	570.742	440.412	432.808	462.534	401.034	284.499	202.533	172.726	181.203	217.752	275.25	367.09	513.552	685.106	819.926	905.044	966.342	1004.94	999.798	977.964	1016.06	1103.68	1123.17	1041.88	954.428	922.672	940.964	987.082	1019.85
BM	S961 - preop	0	18.3994	39.0158	84.9212	129.079	133.662	122.984	137.463	166.754	181.039	191.721	217.824	255.658	292.876	314.626	294.684	252.656	256.524	311.048	349.698	343.674	312.624	273.152	240.146	221.754	205.803	184.122	166.192	159.383	163.744	183.132	228.172	295.296	360.354	404.312	430.232	439.924	436.746	432.412	446.426	488.262	524.264	515.098	473.71	436.836	446.33	531.46	621.648
BM	S970 - preop	0	47.2858	70.3201	86.9414	107.93	136.71	164.99	197.422	261.144	356.198	405.108	358.82	293.449	286.458	332.376	407.296	490.024	559.56	591.958	566.26	486.336	368.518	250.479	174.232	131.929	93.2576	73.4911	108.322	178.204	221.542	253.264	349.268	501.258	620.186	685.772	756.46	850.118	927.838	951.476	890.406	763.844	673.294	672.958	711.16	747.29	791.718	845.342	867.632
BM	S984 - preop	0	120.358	205.57	210.936	181.423	225.436	304.798	357.97	389.988	420.463	446.8	462.478	474.836	492.41	520.582	557.592	595.55	633.134	664.82	668.496	630.842	561.592	487.89	443.818	435.206	434.846	413.946	345.622	245.498	199.462	259.062	393.392	556.53	692.614	772.046	849.932	968.704	1074.35	1112.38	1104.15	1080.11	1031.02	946.098	867.324	844.416	848.952	829.302	816.384
BM	S993 - preop	0	51.2302	95.1688	126.71	154.305	170.759	174.381	173.593	175.232	184.77	198.225	208.548	222.208	252.302	289.474	307.48	308.796	323.864	349.288	340.088	290.336	253.596	250.546	237.031	193.02	161.661	162.85	142.086	76.3966	58.1352	147.676	253.626	292.006	311.318	368.448	435.632	478.13	526.33	612.57	673.918	634.054	552.44	531.132	561.946	586.814	581.374	543.104	500.988
GBM	S1005 - preop	0	32.4808	51.9921	52.8024	68.2013	110.536	138.073	111.796	70.3228	59.3181	62.6621	59.5503	69.9784	122.699	196.939	254.282	288.26	307.856	314.052	304.219	291.224	296.965	314.379	313.814	291.625	268.908	253.795	239.44	230.595	247.569	293.212	342.988	381.085	410.628	432.209	437.254	422.738	401.395	380.988	349.622	303.347	272.737	279.919	293.716	282.543	261.357	254.032	270.459
GBM	S1019 - preop	0	54.8183	95.7291	119.013	132.645	152.377	162.513	152.494	138.085	138.109	154.396	181.11	228.362	307.275	386.448	418.287	405.125	379.288	390.421	484.91	595.491	593.385	511.395	498.46	577.47	661.115	707.662	723.746	724.621	736.266	775.059	837.486	912.063	983.942	1057.73	1167.45	1307.01	1388.46	1361.81	1282.8	1217.45	1222.83	1320.94	1427.48	1467.36	1473.52	1500.47	1593.16
GBM	S1020 - preop	0	68.8015	111.231	77.8096	47.8972	72.94	113.173	121.969	107.617	87.2361	74.7055	83.7541	129.296	213.218	273.565	246.598	200.669	240.933	329.053	366.16	346.154	314.003	299.511	321.1	347.84	311.45	227.28	187.455	217.352	268.291	312.095	349.604	381.185	405.468	421.561	427.866	428.925	443.206	473.386	480.992	442.158	387.612	349.639	336.956	349.696	375.279	404.269	449.862
GBM	S507 - preop	0	10.0713	10.1169	24.0356	54.4258	67.966	74.5431	113.959	165.405	167.563	127.331	110.983	142.927	202.255	266.106	311.886	340.198	384.746	445.454	461.186	413.332	377.316	400.622	442.976	462.08	442.24	385.668	336.878	333.268	355.502	378.224	407.602	454.6	509.97	560.21	602.262	633.758	641.022	611.73	563.248	522.758	493.838	468.73	446.708	431.286	425.622	432.142	447.556
GBM	S512 - preop	0	15.3114	79.3436	186.829	240.537	223.952	208.529	219.282	218.939	198.379	193.054	217.91	249.578	281.799	346.297	446.222	512.723	504.707	480.312	489.504	505.885	500.412	490.809	501.536	533.626	575.566	593.143	559.295	532.037	587.725	687.989	749.77	770.815	790.118	820.502	857.865	895.204	923.835	936.01	926.925	905.499	888.386	868.919	820.878	767.103	788.583	898.282	1009.99
GBM	S515 - preop	0	23.5426	24.2708	31.0351	70.2099	98.2015	74.208	39.8529	43.3739	69.6248	87.8854	98.7602	108.055	111.881	102.959	97.2996	116.481	146.82	153.465	141.562	140.802	156.501	175.091	182.106	163.931	130.917	116.464	123.54	119.172	100.777	107.7	150.413	188.311	197.723	197.842	202.614	200.601	186.008	177.921	190.19	211.147	225.986	219.056	182.857	154.179	171.493	216.188	254.34
GBM	S517 - preop	0	26.5044	45.9519	74.575	125.928	155.031	147.886	149.831	185.816	215.2	215.342	225.296	271.996	320.922	343.676	370.11	425.982	471.722	467.268	446.56	453.3	464.888	443.736	402.064	367.378	335.98	292.822	246.604	218.674	222.35	263.232	337.234	434.534	535.516	612.044	657.568	687.222	709.636	725.234	725.294	689.268	622.934	573.396	558.712	540.738	507.014	506.11	556.574
GBM	S531 - preop	0	29.7216	75.194	121.25	161.125	195.106	222.285	218.052	176.586	140.055	137.218	164.018	216.752	292.73	383.546	462.344	508.006	532.39	549.622	552.012	532.126	513.812	518.192	489.658	363.408	218.632	180.268	213.876	212.84	182.34	191.002	251.96	342.354	450.598	574.372	686.728	739.474	729.368	700.952	675.46	643.08	601.856	563.28	534.734	515.584	509.176	527.226	563.824
GBM	S537 - preop	0	5.804	52.7159	113.906	159.519	179.201	180.972	193.527	222.784	241.812	240.746	241.434	261.954	307.444	369.564	412.722	420.8	440.354	499.086	530.236	481.094	424.558	433.098	442.106	371.976	271.6	220.422	216.99	229.978	244.492	256.89	296.702	403.436	529.378	580.502	573.844	601.068	664.976	696.344	677.776	642.396	612.288	595.138	584.55	558.352	522.302	521.942	564.386
GBM	S538 - preop	0	34.2124	66.1629	79.0622	72.0042	54.6602	47.8016	77.1036	126.058	146.737	137.848	135.901	152.063	172.477	198.448	249.09	316.518	356.026	357.316	367.664	408.136	443.054	446.886	428.48	402.968	390.086	400.806	418.51	427.792	434.456	447.842	473.09	512.32	558.23	600.756	629.668	635.728	617.08	578.012	547.832	561.052	588.744	573.672	529.77	512.62	537.368	589.35	645.176
M	S543 - preop	0	33.4548	33.0166	33.3172	59.6082	102.563	135.714	152.219	162.454	187	244.183	299.742	269.574	192.166	217.611	362.638	494.48	555.974	596.952	635.276	630.394	564.224	466.684	369.324	297.044	266.606	277.092	315.512	342.1	336.076	355.64	451.852	583.002	694.242	775.424	831.198	877.148	926.99	960.012	945.354	878.084	768.834	662.408	615.802	627.746	663.156	703.532	742.978
GBM	S550 - preop	0	40.948	108.175	147.03	160.321	169.61	179.141	188.246	208.597	257.072	313.938	335.052	326.284	336.592	385.938	462.672	540.374	577.598	577.09	604.082	676.298	726.436	720.506	703.256	709.6	732.584	761.802	792.752	822.726	851.822	882.676	925.284	982.556	1019.79	1006.93	987.844	1015.46	1059.88	1069.99	1056.73	1055.02	1080.1	1134.88	1195.95	1229.78	1256.74	1327.08	1421.12
CTRL	S556 - preop	0	9.5904	26.5016	71.3529	137.021	184.644	198.298	175.413	150.663	166.454	210.108	245.997	268.02	286.628	312.37	354.442	402.556	432.408	438.834	434.254	430.472	437.34	443.026	410.06	339.618	289.556	284.586	287.66	273.519	250.73	244.202	306.706	454.708	599.954	672.268	707.584	747.242	780.48	792.5	800.39	817	794.742	691.39	598.034	628.26	735.166	816.54	848.174
GBM	S561 - preop	0	30.5525	45.8528	55.1344	89.6808	137.055	179.598	201.488	208.164	217.776	233.32	249.9	271.474	301.91	337.124	375.082	424.138	493.426	566.502	593.046	556.932	515.864	500.936	455.37	344.598	242.972	221.116	253.216	290.958	296.284	254.198	253.87	391.336	564.704	614.932	594.498	645.168	750.138	805.248	788.196	732.288	665.294	613.706	581.802	546.438	504.996	484.936	504.496
GBM	S568 - preop	0	52.0466	107.132	137.616	122.581	96.2535	150.75	278.497	334.642	275.889	217.419	226.623	270.502	319.434	366.321	407.012	443.105	476.349	500.246	509.859	517.747	536.177	554.238	561.185	579.735	630.893	668.948	641.126	601.14	632.633	714.971	785.634	839.491	896.692	946.75	966.452	981.023	1046.43	1135.25	1149.75	1092.53	1070.03	1113.82	1160.71	1173.07	1159.02	1160.42	1257.72
CTRL	S570 - preop	0	96.6529	176.954	206.631	214.683	219.791	230.169	255.802	281.848	270.752	242.163	265.626	343.072	408.238	443.258	493.496	560.626	572.52	509.696	457.196	448.382	397.332	266.914	149.106	113.521	127.112	139.525	122.282	77.288	58.8108	106.721	214.029	343.23	454.096	533.274	599.78	653.558	662.84	620.674	591.074	625.604	659.966	611.096	517.316	463.112	461.058	484.996	509.42
M	S579 - preop	0	100.142	199.006	319.71	409.877	482.596	538.404	571.874	597.7	638.534	701.98	772.868	819.44	820.93	784.866	741.106	722.524	717.56	673.217	589.6	530.004	504.55	446.83	333.328	228.805	181.332	162.485	143.891	151.619	220.424	333.18	463.82	613.126	788.326	970.02	1126.53	1274.5	1438.2	1560.1	1558.94	1488.65	1476.17	1505.82	1460.32	1398.6	1524.72	1769.7	1809.32
M	S584 - preop	0	38.2652	84.4804	110.366	114.179	124.177	147.202	162.846	155.154	135.904	127.13	144.745	196.85	264.449	325.02	382.292	453.892	508.808	496.344	461.142	477.428	498.16	442.848	350.482	291.972	250.447	191.544	156.322	200.726	309.92	448.008	577.156	640.958	660.974	740.364	890.39	1009.02	1020.78	924.972	798.392	746.566	764.414	757.426	702.712	649.288	616.562	584.674	564.488
M	S595 - preop	0	32.909	103.058	184.777	189.818	135.801	137.477	203.434	217.597	163.426	155.848	247.625	387.8	510.192	539.842	471.428	456.82	579.252	692.342	672.958	567.17	442.354	347.098	310.646	283.37	210.858	131.195	106.818	144.778	232.014	339.518	440.168	546.374	686.292	834.756	937.094	990.136	1026.68	1044.51	1014.92	951.728	902.626	885.128	889.89	905.828	918.582	915.948	888.4
GBM	S596 - preop	0	60.2164	141.483	172.661	160.392	151.264	144.877	114.815	89.649	136.676	233.223	275.228	248.322	242.907	290.9	338.87	357.374	363.646	372.942	391.266	413.664	409.682	362.838	306.046	271.258	258.346	257.098	249.324	225.313	211.362	235.844	297.024	381.512	458.45	498.542	525.962	578.458	625.596	612.906	569.03	561.816	578.93	561.264	514.394	489.218	496.644	514.244	531.422
GBM	S599 - preop	0	54.494	83.6786	97.3958	108.805	126.237	137.828	114.296	75.7972	76.7442	120.112	164.094	195.422	231.318	272.358	297.858	304.14	312.926	330.246	332.998	314.498	305.074	316.336	307.878	255.172	195.626	163.648	150.664	143.274	142.84	155.094	189.68	252.134	320.122	367.16	398.366	427.766	444.87	431.878	402.342	382.544	370.746	351.596	328.064	313.21	308.058	305.474	300.642
M	S605 - preop	0	25.6962	37.9058	75.7539	144.609	176.359	137.891	107.072	138.288	185.648	200.56	198.185	206.253	247.922	333.14	412.347	431.415	418.001	423.322	452.102	488.778	517.564	524.365	513.522	500.104	495.726	508.761	535.972	565.508	598.941	649.99	715.788	775.305	815.033	832.195	840.543	875.843	931.115	926.815	841.69	776.666	798.219	868.988	941.174	974.785	955.626	940.352	974.239
CTRL	S609 - preop	0	87.3822	139.464	181.921	238.267	272.776	305.589	394.71	509.156	526.528	457.694	494.05	683.702	828.068	817.282	755.198	737.282	770.198	823.344	828.772	743.046	592.52	422.202	290.018	225.628	169.319	77.9392	33.988	121.581	240.228	258.154	277.985	458.928	700.788	816.554	878.794	1064.24	1288.08	1334.12	1223.86	1135.51	1110.01	1072.26	1023.34	1044.8	1142.93	1234.47	1255.52
CTRL	S616 - preop	0	80.0908	120.276	130.521	133.908	155.604	199.351	259.987	321.172	349.78	335.772	309.864	303.704	341.624	421.326	486.98	510.518	542.508	604.752	623.064	549.868	448.618	375.002	305.656	217.376	139.549	105.168	97.2698	89.3632	111.67	213.16	361.188	472.156	548.072	644.326	763.032	867.362	922.656	898.106	818.158	758.828	744.982	740.668	734.27	754.238	794.802	795.254	747.896
GBM	S622 - preop	0	26.3357	49.3737	81.1912	96.9703	107.074	146.293	195.395	187.129	123.017	100.314	157.998	231.66	278.1	317.702	362.566	383.597	365.439	355.184	392.359	446.237	477.656	479.546	455.307	416.662	381.259	380.86	438.12	504.066	516.662	500.371	509.87	546.941	589.223	630.937	673.846	707.527	716.958	711.892	717.473	732.167	733.111	719.239	711.971	705.133	657.408	591.122	620.129
M	S623 - preop	0	23.3988	51.9166	119.386	146.27	117.24	131.058	236.8	348.94	400.658	380.074	311.62	288.449	360.604	441.048	452.32	421.63	393.486	374.875	352.238	309.104	243.584	183.846	153.804	150.129	147.512	121.11	69.9764	44.4484	107.573	231.94	331.551	409.75	518.214	627.59	663.856	645.946	663.282	716.1	712.782	649.508	638.274	698.044	698.717	603.004	548.36	593.156	624.102
M	S624 - preop	0	110.66	265.005	407.09	502.288	529.772	525.274	526.586	554.27	611.32	629.652	556.08	474.558	477.962	544.528	632.432	736.406	841.53	875.554	779.176	654.002	647	697.896	646.918	540.672	554.922	675.64	747.086	735.87	718.034	759.038	905.958	1135.35	1348.85	1503.35	1622.58	1712.24	1755.92	1744.56	1700.32	1678.12	1742.74	1891.88	2020.74	2088.14	2228.96	2504.44	2657
M	S634 - preop	0	107.31	188.414	169.983	114.699	117.461	159.67	185.891	194.809	201.504	206.354	213.229	251.514	353.496	480.5	557.24	576.246	572.82	559.492	536.364	510.79	493.426	487.208	477.246	427.078	304.17	161.028	128.26	230.832	348.584	417.788	484.506	587.168	720.3	849.824	918.218	911.882	901.462	936.624	969.156	936.568	853.508	778.552	759.29	799.74	839.04	835.222	849.048
M	S635 - preop	0	132.41	160.144	185.822	295.964	420.486	522.128	569.962	591.906	652.806	725.534	724.206	681.664	713.188	818.072	903.174	924.116	856.514	694.778	537.674	481.37	485.34	448.032	311.818	122.406	27.698	71.7442	139.772	157.648	178.144	257.508	368.117	479.136	601.08	740.876	873.424	969.42	1041.28	1133.28	1253.48	1358.03	1402.18	1382.86	1364.39	1412.84	1506.46	1589.12	1620.74
M	S640 - preop	0	117.97	175.528	221.61	276.531	343.83	407.594	440.976	456.924	510.852	592.426	613.05	555.568	509.622	525.444	570.468	607.668	610.91	571.108	508.004	438.922	388.99	374.338	327.47	188.93	69.656	95.3558	187.236	216.166	219.178	291.594	447.628	664.832	884.128	1016.77	1082.05	1190.5	1347.16	1453.26	1489.36	1524.38	1577.16	1606.22	1629.26	1740.24	1955.52	2174.06	2317.58
CTRL	S643 - preop	0	58.146	116.566	161.306	191.147	218.808	254.318	303.498	356.16	381.346	369.208	347.666	340.034	354.83	393.152	438.05	476.08	516.972	557.842	531.456	396.56	288.15	340.764	442.264	434.196	358.546	320.25	328.9	354.05	384.47	421.12	496.02	652.616	827.73	893.146	878.674	933.53	1056.39	1111.51	1095.66	1143.23	1253.24	1261.32	1163.32	1181.99	1391.42	1612.52	1716.26
CTRL	S649 - preop	0	53.4012	78.8278	63.822	40.176	70.6194	166.785	218.942	185.42	165.57	211.878	245.084	222.916	244.649	373.88	495.898	509.516	487.918	518.418	575.134	604.68	571.704	460.692	342.864	307.138	326.622	329.22	307.187	286.874	294.736	354.792	459.726	579.736	680.352	726.352	737.626	783.4	866.886	919.238	907.474	847.91	774.898	743.382	766.59	788.42	784.022	797.512	847.47
M	S651 - preop	0	40.9588	44.454	87.4393	185.002	271.79	316.914	341.299	361.364	382.694	402.196	398.566	375	399.748	504.4	591.924	585.66	548.508	543.884	525.416	441.716	342.724	294.783	292.878	305.02	307.81	281.513	254.385	271.578	311.57	322.686	350.376	494.47	716.576	880.084	960.542	1029.35	1103.09	1142.56	1146.56	1158.55	1190.86	1213.52	1219.09	1236.43	1289.52	1389.18	1511.24
CTRL	S655 - preop	0	60.0378	141.77	165.352	139.467	151.568	206.822	226.896	191.594	165.106	186.18	245.027	321.116	381.462	408.714	425.118	455.228	510.302	583.802	629.768	619.56	603.796	631.014	674.812	700.882	725.336	770.33	810.434	810.88	786.764	772.526	786.082	836.31	918.368	1014.23	1088.4	1104.83	1079.47	1057.46	1047.16	1032.31	1015.75	1014.34	1037.79	1089.87	1159.67	1219.11	1252.12
CTRL	S657 - preop	0	43.6022	58.2684	69.0348	81.8276	94.0104	98.57	94.8494	93.1442	108.736	142.746	179.802	210.858	238.942	268.33	297.454	325.612	365.992	423.408	464.316	464.856	460.446	484.788	512.856	511.912	489.538	466.946	457.404	465.912	486.966	515.268	551.426	595.482	638.574	667.796	676.044	663.186	655.99	694.368	752.594	757.744	709.114	668.362	661.732	678.52	702.14	711.284	710.638
CTRL	S663 - preop	0	54.7482	93.395	100.697	90.2783	86.5065	106.89	161.033	219.397	229.163	208.715	234.535	317.088	397.818	446.803	475.637	504.652	557.565	633.802	696.96	722.495	715.332	691.407	677.273	684.447	694.588	694.745	680.925	653.94	658.302	734.13	824.605	862.048	883.233	947.725	1035.36	1098.89	1129.89	1139.75	1126.51	1079.4	1024.79	1012.09	1042.2	1079.82	1107.69	1126.54	1137.22
M	S664 - preop	0	150.408	317.828	476.248	617.086	753.914	906.3	1099.89	1311.08	1431.5	1418.9	1381.09	1407.22	1497.92	1624.72	1713.76	1716.76	1700.5	1722.62	1705.8	1575.1	1432.76	1396.77	1367.82	1209.08	1057.51	1127.52	1324.45	1426.57	1459.72	1583.26	1845.26	2214.76	2606.06	2899.14	3103.02	3336.24	3604.86	3800.48	3904.94	4009.52	4140.3	4230.4	4273.18	4361.64	4535.86	4730.32	4870.16
CTRL	S670 - preop	0	4.04978	7.5305	47.2315	107.921	130.377	120.033	115.994	127.231	146.092	169.287	199.428	228.3	238.47	240.504	275.56	350.954	427.95	475.984	481.92	458.192	460.482	508.984	539.25	511.064	471.15	462.264	476.686	499.272	521.254	541.482	583.188	665.056	755.758	814.984	834.316	820.042	801.734	810.612	819.404	782.184	730.348	729.982	775.496	820.54	861.332	921.632	985.434
M	S671 - preop	0	47.7264	79.2839	111.401	170.855	271.296	379.481	417.68	381.866	382.838	471.04	572.862	630.866	648.684	641.65	634.784	649.48	691.758	755.182	799.3	785.006	710.758	586.644	431.612	273.451	176.149	199.643	281.041	317.333	320.942	358.917	457.248	613.858	783.322	895.1	951.078	1008.21	1091.44	1193.99	1272.18	1248.65	1145.09	1098.72	1147.04	1186.76	1187.5	1244.2	1367.42
GBM	S672 - preop	0	31.367	39.913	80.334	134.137	121.537	90.6122	135.88	212.05	204.406	136.819	118.057	172.389	256.632	337.738	398.446	446.204	508.992	576.742	596.664	566.994	558.36	601.73	655.036	689.554	714.96	736.732	741.388	726.916	727.844	772.778	855.668	961.784	1061.81	1125.95	1151.13	1148.54	1147.26	1168.74	1173.99	1119.22	1065.77	1102.78	1195.32	1258.08	1303.14	1390.62	1486.2
M	S673 - preop	0	60.2059	69.724	29.427	32.8616	112.366	185.669	184.772	171.251	193.647	198.184	171.642	190.16	265.658	329.544	364.302	398.712	438.97	467.03	462.482	435.17	406.344	370.198	323.838	280.91	249.984	237.298	238.14	240.586	258.806	312.882	387.888	461.878	538.728	622.128	701.106	764.736	801.344	803.194	774.952	721.69	659.852	632.948	659.95	699.696	711.82	699.454	693.362
M	S675 - preop	0	33.2604	47.4381	53.5764	68.5968	99.7116	129.549	137.237	120.484	99.5172	111.402	161.442	211.804	241.014	272.312	322.776	366.428	377.694	374.918	382.696	388.19	371.652	349.766	342.362	326.046	274.536	214.586	187.594	193.596	213.036	242.146	288.552	352.698	423.316	489.124	546.66	591.62	610.416	599.32	576.644	550.618	503.298	431.31	373.664	359.16	368.792	377.208	374.902
M	S676 - preop	0	28.0595	42.676	62.219	106.827	146.194	172.602	182.914	198.416	233.601	251.658	215.576	182.595	228.572	312.278	352.43	366.16	413.568	477.482	499.296	476.52	442.352	415.192	405.446	399.412	356.16	287.065	265.006	309.7	366.764	402.918	427.68	458.046	510.026	582.15	646.894	686.696	707.278	711.142	689.32	642.054	598.046	579.512	570.41	549.86	512.794	464.3	429.214
CTRL	S677 - preop	0	42.9304	78.6874	88.9006	104.065	129.384	184.968	266.708	327.862	300.487	228.558	240.196	343.322	432.718	475.106	521.134	597.604	694.558	786.966	830.942	815.544	791.078	787.4	778.356	748.632	726.758	734.032	751.636	762.532	779.796	820.474	892.588	995.862	1100.94	1174.21	1207.78	1203.92	1172.88	1129.09	1096.36	1098.46	1120.37	1128.23	1108.65	1063.71	1033.88	1081.35	1185.76
M	S682 - preop	0	21.2871	43.2559	67.8617	90.7748	95.2936	73.2167	47.1033	41.2932	67.358	129.211	174.246	156.458	127.522	153.621	211.118	250.179	267.573	278.751	286.157	286.437	285.411	293.219	304.622	304.491	290.852	272.797	263.638	279.867	325.124	388.836	453.717	495.281	505.57	500.982	493.937	487.081	479.565	465.563	441.978	412.994	389.162	394.804	436.63	463.04	436.639	404.943	417.21
CTRL	S684 - preop	0	14.2799	24.4344	57.0536	112.543	141.153	139.443	133.497	130.723	124.203	118.999	130.99	162.574	201.344	240.844	283.08	330.224	383.786	435.436	459.942	450.944	443.884	459.382	470.344	456.438	436.258	427.676	423.452	417.368	427.7	471.026	528.306	574.164	604.726	623.208	631.594	632.312	635.1	650.42	665.082	655.126	616.166	557.278	506.32	501.532	541.104	591.752	629.298
M	S687 - preop	0	67.6908	90.2148	96.646	116.736	129.613	146.79	163.659	172.55	167.85	173.193	210.819	263.618	295.896	327.64	402.594	500.87	565.632	573.986	529.128	458.788	409.57	388.222	361.692	306.434	211.942	105.456	64.0154	99.7192	128.107	122.841	177.648	330.366	477.68	553.36	621.958	724.034	778.854	730	671.668	689.69	717.116	673.09	581.89	496.178	459.406	497.638	553.754
M	S688 - preop	0	12.9377	16.673	53.587	100.765	127.259	131.783	122.268	105.532	95.0826	91.5646	88.2202	106.806	166.546	239.606	278.594	294.403	329.962	379.358	403.272	390.512	353.98	311.12	281.81	260.1	212.856	143.779	104.082	110.166	122.753	123.96	142.12	193.172	265.212	342.852	414.766	469.416	494.596	485.912	461.584	436.308	397.746	339.31	304.5	331.416	364.222	335.9	283.854
CTRL	S690 - preop	0	92.9119	193.615	265.596	308.723	328.95	355.784	400.808	427.768	415.064	400.296	421.774	486.46	587.152	686.278	747.334	774.582	782.2	771.636	742.774	715.524	712.172	705.888	650.564	548.802	432.722	352.2	362.53	425.122	435.384	417.562	507.234	697.894	835.35	891.874	995.698	1159.41	1227.4	1156.05	1096.04	1122.18	1142.49	1090.05	985.542	873.522	829.156	884.168	939.082
CTRL	S692 - preop	0	26.2034	49.2192	110.666	183.424	218.7	213.268	183.455	182.191	243.362	315.086	342.384	330.914	306.131	314.894	391.4	456.774	413.794	327.848	318.404	365.592	384.314	347.734	265.87	173.173	118.222	110.545	125.217	146.405	162.112	186.741	262.068	379.286	466.368	517.518	625.764	794.854	870.634	797.224	732.308	764.616	780.75	707.288	637.934	654.054	726.13	802.962	827.968
CTRL	S698 - preop	0	48.7439	83.389	91.3912	107.784	142.393	166.216	156.452	150.057	184.819	219.04	200.032	181.502	240.494	329.298	353.145	325.82	315.708	323.582	309.762	282.4	280.55	286.47	239.314	158.352	138.537	187.475	214.55	182.073	139.46	135.978	206.551	336.104	423.1	426.106	444.942	538.426	619.916	621.166	587.34	569.314	575.878	602.712	626.292	630.168	639.35	671.406	680.732
CTRL	S703 - preop	0	96.3376	196.869	224.332	201.9	196.898	217.14	254.193	293.196	315.83	320.012	311.782	312.552	344.54	377.178	360.053	327.123	356.368	418.968	415.116	355.278	339.28	371.134	361.032	299.458	271.265	303.242	339.332	350.808	359.108	379.094	406.554	436.566	466.752	497.63	535.902	585.944	643.274	693.668	696.324	630.094	567.838	582.056	647.078	715.234	763.476	781.652	789.642
M	S709 - preop	0	54.8932	110.605	171.48	214.418	218.25	229.583	300.702	368.856	365.436	334.324	341.552	368.232	371.528	377.372	433.282	490.484	460.13	393.608	418.644	492.854	459.76	321.651	210.92	171.304	161.082	147.942	112.062	68.84	74.6506	150.015	252.681	347.217	432.792	519.136	629.878	758.374	823.084	786.634	759.834	817.492	845.632	749.998	638.974	631.346	697.578	772.684	812.174
M	S712 - preop	0	53.6154	98.3066	156.795	210.827	259.695	293.642	303.232	295.118	282.035	279.887	303.578	357.312	438.244	525.354	593.418	647.39	703.984	736.056	693.87	606.164	557.552	542.274	474.558	354.802	276.141	265.633	264.99	251.58	261.678	318.592	416.688	544.602	684.984	825.404	966.356	1097.89	1178.02	1182.87	1158.62	1148.19	1137.78	1111.43	1094.58	1112.23	1138.73	1140.65	1122.72
GBM	S721 - preop	0	21.0579	46.2202	61.172	71.0602	93.9742	111.189	93.7092	65.1311	78.8014	121.5	134.987	125.188	149.701	213.118	268.584	297.488	314.83	325.168	317.49	299.266	307.526	347.346	361.83	325.016	289.766	295.928	326.268	358.136	379.002	383.442	383.068	388.4	391.696	388.084	407.65	477.528	551.218	568.374	544.202	517.816	478.718	402.266	342.88	384.022	472.048	481.548	433.914
CTRL	S724 - preop	0	55.379	74.223	63.5036	75.3234	140.578	204.489	199.738	163.624	154.677	162.388	155.562	153.01	182.636	233.234	274.698	293.558	284.644	252.596	211.48	176.252	160.159	154.121	127.362	80.4402	54.5724	61.3729	76.0564	80.3078	77.4696	76.5564	98.8038	151.401	214.801	278.11	338.29	391.586	428.322	438.496	419.244	379.418	357.794	382.608	412.202	404.518	411.356	492.738	573.586
CTRL	S726 - preop	0	240.078	468.812	562.28	618.278	736.614	866.648	941.856	983.36	1026.34	1047.05	1013.53	971.974	988.362	1035.32	1050.42	1060.35	1128.77	1163.31	989.794	736.188	742.306	964.726	1027.57	879.174	806.424	900.466	1004.03	1048.16	1104.06	1235.1	1475.74	1796.51	2055.36	2199.01	2389.25	2730.86	3120.62	3436.46	3593.28	3568.58	3528.8	3635.34	3874.1	4182.5	4475.4	4670.74	4728.22
M	S733 - preop	0	72.4438	133.681	148.37	126.106	86.0478	75.2912	132.605	206.2	230.152	217.288	208.127	212.483	223.574	254.734	328.884	411.936	438.65	418.886	416.542	442.96	457.956	435.736	376.702	312.32	299.328	325.236	287.318	174.922	131.526	220.196	330.38	389.826	455.176	562.938	650.008	664.88	645.454	632.822	604.688	536.416	470.304	453.502	461.16	455.344	451.582	478.278	523.356
CTRL	S737 - preop	0	58.3154	102.321	100.209	85.0306	88.7874	104.255	111.355	109.909	107.964	118.082	147.602	170.355	151.754	128.738	165.81	230.68	240.946	212.407	223.546	272.079	293.796	267.874	217.416	165.967	130.724	111.258	90.5842	74.6706	95.698	155.186	205.706	220.863	226.09	249.674	308.318	399.53	481.35	514.688	481.984	391.15	329.648	364.934	409.28	369.958	320.24	354.018	404.878
CTRL	S742 - preop	0	29.46	68.7676	76.9368	94.6374	150.859	205.821	211.48	184.608	164.002	172.822	219.006	274.298	302.472	301.27	281.716	255.396	238.986	244.288	271.72	290.122	250.045	166.279	111.748	107.777	106.213	90.773	97.1116	128.776	125.624	78.986	82.08	180.915	306.398	389.046	426.648	431.206	420.616	414.2	430.226	472.132	488.394	436.548	384.042	410.104	469.42	484.246	464.144
CTRL	S743 - preop	0	23.6466	32.1139	67.5686	121.079	139.09	116.143	69.8378	46.6599	101.77	194.694	243.872	246.65	245.553	269.984	341.48	440.96	511.594	536.298	543.8	546.278	529.642	488.246	431.79	370.136	313.16	272.186	259.776	275.974	293.942	301.446	327.612	395.344	501.176	633.928	759.544	841.764	864.772	829.628	785.37	777.83	764.65	689.958	594.1	544.84	542.062	556.878	567.88
M	S746 - preop	0	42.2817	75.6022	127.624	175.339	202.714	234.249	299.538	359.208	356.416	323.352	329.814	384.908	462.798	543.51	612.772	678.666	764.408	839.012	823.694	726.852	651.368	627.524	588.36	501.964	396.993	306.204	261.02	273.204	315.732	379.626	508.388	714.94	909.152	1014.76	1053.83	1068.86	1106.16	1187.06	1220.16	1118.87	973.882	908.666	912.078	929.684	946.498	964.296	985.292
CTRL	S748 - preop	0	48.1334	119.27	198.166	245.836	226.065	217.464	300.504	402.824	403.02	360.574	397.912	460.999	426.059	338.866	323.42	372.588	409.264	417.056	407.736	379.45	335.084	288.537	262.532	253.472	219.329	153.68	125.026	162.993	214.534	252.58	304.172	377.616	442.81	488.806	536.404	591.09	652.6	731.858	793.512	783.644	732.062	701.078	690.378	676.496	680.984	731.602	782.918
CTRL	S749 - preop	0	140.157	234.445	222.41	162.693	124.086	151.802	272.214	381.262	374.032	318.212	315.606	352.344	385.654	431.086	512.472	598.164	640.276	616.932	525.844	435.652	445.796	493.79	407.902	218.229	131.811	180.31	209.826	169.72	152.129	216.386	358.852	538.374	678.424	750.364	821.714	921.162	965.358	913.654	871.19	912.02	959.592	947.406	925.774	949.992	1004.13	1049.81	1027.69
GBM	S750 - preop	0	77.3958	110.803	158.212	231.686	267.57	249.842	258.298	332.966	408.67	438.83	456.806	502.278	598.042	740.01	836.426	812.858	757.294	775.762	838.228	873.544	830.974	682.254	498.204	382.44	345.994	354.53	378.334	389.296	414.762	517.704	689.59	863.69	998.608	1079.61	1115.7	1140.32	1170.58	1201.5	1220.43	1206.48	1168.64	1164.98	1206.4	1207.88	1145.76	1148.95	1272
GBM	S751 - preop	0	32.8944	38.1372	54.4312	94.6364	125.37	147.935	176.23	197.58	185.254	155.574	154.546	184.475	210.298	223.858	244.762	276.374	301.726	309.298	297.052	272.654	257.586	256.639	241.255	197.418	150.687	125.433	129.37	156.952	168.945	141.205	127.653	180.4	271.142	353.676	402.376	405.304	390.786	395.01	412.52	422.374	413.664	381.808	342.61	322.462	333.694	376.327	413.278
CTRL	S755 - preop	0	48.8364	84.16	170.838	241.217	228.464	203.033	232.931	288.834	330.334	359.654	383.708	376.3	317.274	287.401	379.986	499.358	487.03	383.022	322.194	324.754	340.2	328.243	260.599	174.75	156.703	194.438	177.419	109.151	122.388	249.59	380.676	448.958	467.436	467.916	503.086	585.274	641.776	632.216	615.084	633.168	649.494	635.644	630.878	666.29	696.066	675.082	633.67
M	S761 - preop	0	47.0632	56.5627	83.0908	135.72	154.916	137.342	149.444	207.876	253.178	254.578	240.316	239.796	271.74	338.02	405.92	448.522	467.066	467.358	455.54	438.68	427.072	425.284	405.834	344.784	294.5	319.168	377.05	392.56	381.168	399.142	450.966	510.25	557.84	583.584	605.548	657.648	711.096	688.674	602.55	549.052	549.312	540.678	504.56	481.026	496.28	552.924	630.068
GBM	S767 - preop	0	17.9602	45.1099	85.3116	158.867	232.097	295.5	340.088	360.889	377.426	404.61	436.424	474.454	557.842	707.022	837.576	867.44	848.226	851.734	848.888	790.046	699.96	624.882	584.78	587.32	561.776	399.664	195.484	168.556	295.812	370.808	379.424	479.734	686.728	862.874	944.802	968.148	965.71	956.002	936.806	873.652	769.976	706.632	725.366	765.806	782.44	798.088	824.212
GBM	S770 - preop	0	28.9894	59.1013	65.3763	61.3575	69.7746	86.8071	95.6255	97.948	102.146	109.061	113.678	123.747	146.643	173.405	193.121	200.998	193.125	180.536	184.912	201.956	203.607	179.975	143.602	105.108	72.2431	54.5455	58.0442	77.4767	96.9636	111.937	138.328	179.793	216.37	237.442	256.796	281.705	295.919	287.104	270.877	264.248	259.375	246.131	238.666	252.463	269.479	265.295	248.585
M	S774 - preop	0	21.5675	55.9831	106.305	165.26	176.587	119.378	83.4229	130.914	221.364	296.084	336.478	341.783	355.107	420.106	507.485	569.235	606.487	639.885	677.103	717.693	754.653	780.354	809.836	869.731	949.449	1010.53	1040.22	1052.97	1080.68	1164.82	1296.46	1414.63	1495.42	1564.09	1635.47	1702.16	1750.65	1765.69	1749.99	1737.38	1760.36	1839.16	1969.36	2090.62	2160.48	2213.7	2289.77
CTRL	S775 - preop	0	29.7771	35.96	53.181	101.485	138.015	111.447	68.1846	72.3275	102.498	112.37	117.541	155.235	211.177	244.662	259.837	287.213	320.7	328.527	317.673	327.873	360.469	377.188	366.424	350.108	336.129	310.621	274.234	253.269	263.574	297.322	342.408	383.063	414.389	459.986	527.511	564.843	533.853	481.32	458.073	459.006	465.658	462.253	437.858	403.557	376.617	366.522	378.425
M	S777 - preop	0	12.6711	27.3721	68.5555	131.107	155.952	128.189	105.132	109.829	114.279	104.011	101.469	120.807	153.667	186.335	209.634	219.913	221.962	222.26	234.109	265.347	286.359	267.465	239.601	244.686	258.027	235.294	197.8	194.357	225.67	264.774	294.961	309.957	320.938	347.284	384.26	409.883	414.333	399.219	368.961	329.601	297.693	307.002	353.425	367.854	333.65	340.469	423.178
CTRL	S780 - preop	0	33.2088	24.8114	20.5776	73.6722	143.605	148.74	112.793	102.139	122.087	132.248	137.371	167.381	220.57	264.458	293.488	333.849	383.18	392.371	356.049	344.923	382.675	402.701	377.496	369.093	407.246	421.576	365.742	315.85	341.707	392.291	407.085	424.482	497.945	592.454	648.793	666.216	666.96	653.91	624.557	597.64	592.77	595.597	585.417	575.098	587.632	625.902	683.909
CTRL	S781 - preop	0	58.1964	93.5671	124.488	155.723	174.648	159.893	147.5	189.038	257.184	270.263	246.717	283.329	378.982	439.019	452.508	505.49	607.953	663.478	636.632	596.685	593.462	625.758	679.361	724.093	744.513	766.209	812.221	880.065	959.759	1032.32	1082.77	1118.39	1151.64	1194.59	1255.45	1321.78	1374.24	1392.86	1367.5	1367.78	1481.65	1626.08	1646.06	1594.61	1639.23	1783.41	1918.95
GBM	S784 - preop	0	28.8909	33.0759	53.5762	90.3116	121.991	133.592	139.226	151.589	180.938	222.142	246.569	238.658	235.185	269.904	324.78	372.232	399.492	400.682	383.16	358.887	336.555	320.356	308.412	299.22	283.065	244.27	202.399	200.824	236.713	270.57	300.384	357.716	429.308	457.582	443.186	453.782	499.542	511.28	469.392	438.098	448.912	460.85	449.858	450.198	489.796	548.746	599.452
CTRL	S785 - preop	0	55.2318	50.3039	33.3331	102.393	198.326	193.96	141.82	188.129	294.476	300.836	219.106	200.328	267.293	315.997	318.833	340.273	408.956	499.478	573.905	580.525	522.923	507.265	577.836	624.628	579.058	524.095	533.662	587.687	651.215	697.324	711.271	719.163	753.182	826.839	937.119	1019.33	1004.43	933.711	884.105	868.664	872.699	889.731	916.159	947.368	979.273	1006.3	1021.97
CTRL	S787 - preop	0	101.271	112.569	78.5508	72.0036	92.3858	108.27	113.441	120.813	124.745	112.27	98.1337	112.119	157.544	212.11	258.396	284.792	297.371	320.629	357.408	382.165	379.457	351.607	310.158	280.08	277.477	297.863	329.97	352.349	351.809	342.049	337.555	340.489	352.299	381.184	432.709	493.546	542.781	547.478	484.998	419.665	432.417	486.974	504.723	482.48	455.351	463.355	541.197
CTRL	S790 - preop	0	11.4634	42.6978	88.681	117.308	129.827	127.569	112.065	86.0022	60.8463	48.4675	64.0971	115.904	195.645	283.86	361.411	410.126	422.93	404.045	381.166	405.783	474.675	513.935	490.918	441.426	399.494	386.291	404.413	421.549	420.78	431.47	478.724	557.634	648.187	697.931	675.933	657.634	712.081	769.014	747.331	708.693	738.767	789.476	777.491	723.806	691.305	718.341	821.914
CTRL	S792 - preop	0	34.3967	61.0713	87.6363	130.622	154.018	118.604	86.7217	124.717	182.585	182.837	164.945	203.426	265.187	274.412	256.783	291.252	361.386	385	359.973	352.97	374.557	379.267	361.976	360.734	381.056	391.225	385.86	394.548	424.95	446.905	448.26	459.253	496.941	536.591	560.02	578.967	598.559	595.885	560.284	531.877	541.201	546.031	505.642	468.297	495.198	566.504	634.816
GBM	S795 - preop	0	14.7336	45.2706	119.403	221.909	279.336	266.632	244.602	259.978	316.948	394.628	426.776	389.372	389.534	501.306	621.23	647.65	623.922	613.266	607.908	585.44	556.762	540.164	525.704	497.33	483.856	526.938	584.428	577.236	537.578	563.638	671.832	817.012	953.048	1036.61	1076.48	1130.91	1203.3	1233.74	1204.36	1156.28	1130.54	1162.34	1246.52	1310.74	1330.55	1386.92	1505.92
GBM	S803 - preop	0	76.5528	131.583	158.174	153.684	121.546	85.3614	97.8101	167.881	217.388	213.35	250.33	374.212	451.2	387.48	313.162	349.638	413.176	403.156	366.966	373.352	376.252	307.178	206.624	148.392	121.449	80.3919	38.8036	41.7938	91.6278	162.341	236.668	302.986	360.882	418.818	471.674	501.282	512.17	533.844	562.792	553.45	505.594	486.434	517.282	537.144	524.984	548.54	625.404
CTRL	S807 - preop	0	72.7929	62.6092	70.1012	135.043	197.622	201.629	202.38	258.145	323.499	344.722	340.106	345.036	375.742	436.993	500.992	532.151	539.233	549.908	566.59	578.59	590.734	617.072	653.707	682.875	689.688	663.269	620.407	605.47	627.563	652.558	678.202	749.15	862.415	933.835	931.545	933.58	984.03	1029.64	1034.2	1034.69	1059.23	1078.73	1065.66	1031.51	1001.69	1024.11	1127.84
GBM	S813 - preop	0	56.7746	79.9958	79.7085	89.1556	116.767	145.704	163.436	163.154	151.061	149.749	175.831	245.778	342.825	398.701	386.396	371.221	402.415	468.238	542.983	580.069	551.784	514.943	525.387	555.882	565.823	553.211	531.514	540.342	617.727	719.546	775.505	788.362	795.165	816.734	861.175	906.65	916.331	892.032	862.946	855.332	889.405	932.925	908.275	824.403	784.503	833.562	936.4
M	S819 - preop	0	136.448	230.364	216.21	167.509	149.84	179.929	258.342	352.838	422.564	452.628	443.464	423.332	433.446	480.82	549.662	627.57	704.07	748.27	712.712	608.586	509.092	445.768	394.826	345.157	308.881	292.962	292.688	303.064	320.287	357.322	462.05	640.706	775.558	796.176	841.462	1019.04	1176.43	1164.3	1096.95	1117.93	1170.45	1160.15	1131.36	1162.32	1224.78	1254.08	1246.52
CTRL	S824 - preop	0	20.2793	53.8058	89.4256	110.536	119.189	121.771	129.259	145.94	153.402	138.883	126.08	141.316	184.562	248.473	309.151	344.049	371.661	418.437	447.567	404.662	345.199	372.695	455.222	482.347	456.136	458.8	499.111	523.068	523.676	541.573	585.019	623.326	639.943	640.05	644.804	696.808	789.75	829.185	778.546	735.546	760.114	786.783	768.512	755.089	789.635	845.376	888.825
GBM	S827 - preop	0	20.2875	45.919	79.6281	76.3009	55.1732	69.657	118.683	142.41	130.621	119.329	124.92	141.968	174.639	238.242	326.36	398.072	426.157	414.978	383.217	374.993	413.056	451.716	452.823	437.955	430.716	424.417	415.476	433.126	498.155	548.604	516.822	472.551	521.217	625.804	692.788	708.31	699.212	680.335	659.405	642.791	634.873	631.165	621.669	618.935	654.57	716.932	749.693
GBM	S855 - preop	0	47.08	91.2292	124.07	141.11	134.645	141.22	195.908	257.366	265.384	245.338	251.697	289.263	337.344	357.362	308.32	249.239	295.576	394.012	366.654	222.147	139.196	160.34	174.255	136.044	96.3812	85.2074	79.973	65.3512	62.5186	89.4598	142.394	212.554	275.15	316.491	354.322	401.016	441.662	465.244	486.08	510.294	495.194	411.194	343.307	381.88	466.594	501.118	477.9
GBM	S861 - preop	0	59.9012	91.207	133.202	165.966	156.911	131.608	156.698	205.305	243.709	258.35	248.401	251.914	314.982	409.818	475.864	501.922	508.104	504.272	456.938	386.878	356.288	353.836	299.68	192.196	117.827	103.019	96.9696	73.2484	68.779	105.819	190.968	315.927	417.815	464.958	510.836	587.938	640.338	629.712	618.84	655.718	662.594	569.308	459.496	432.78	466.526	504.142	510.48
GBM	S867 - preop	0	44.753	93.758	100.17	112.888	175.499	232.882	224.79	188.158	178.881	205.039	254.878	297.24	299.66	288.892	314.714	356.298	356.354	328.848	333.412	360.066	344.7	289.112	256.708	247.84	192.838	96.1636	59.7462	96.7546	112.016	74.8619	89.6374	207.73	323.398	361.198	361.796	367.324	380.68	397.908	413.81	421.626	409.864	371.198	320.312	276.728	255.181	263.927	282.659
GBM	S875 - preop	0	79.206	107.814	94.3013	91.0234	112.808	156.239	199.172	205.502	180.257	162.61	168.652	190.129	230.302	304.296	401.32	474.456	496.779	477.941	444.846	450.42	513.098	568.352	573.184	569.949	590.468	592.152	544.773	514.797	566.93	663.865	747.179	789.778	788.068	819.667	964.118	1105.21	1074.91	969.47	989.886	1083.88	1072.1	988.069	994.396	1088.48	1149.11	1164.45	1214.42
GBM	S884 - preop	0	24.9677	69.1361	132.25	188.276	210.546	180.281	127.344	100.426	114.368	170.287	249.376	321.528	364.05	364.072	350.078	382.397	458.943	514.18	522.824	512.103	496.374	466.234	433.973	450.039	521.272	565.252	538.532	509.325	530.433	569.739	596.051	628.612	686.047	745.956	782.048	791.432	778.935	761.073	755.398	756.632	753.665	759.799	794.19	833.754	841.138	844.75	902.246
GBM	S886 - preop	0	33.2849	80.3312	120.916	137.13	140.648	151.351	173.432	194.178	193.387	171.92	168.687	206.734	253.841	281.415	308.471	353.236	392.179	402.36	403.352	417.056	412.336	351.904	273.342	235.693	228.265	210.757	189.007	190.208	216.334	257.123	312.158	379.646	449.514	517.049	581.238	633.513	661.613	657.515	632.265	614.757	612.039	600.227	574.595	563.532	580.668	608.568	631.883
GBM	S890 - preop	0	41.8151	55.1009	51.5742	50.8918	55.4214	60.6469	62.1108	55.9545	51.603	64.104	88.968	109.456	117.197	111.536	103.575	113.884	141.064	159.964	158.669	142.388	126.563	138.486	176.324	189.379	157.556	128.433	136.115	166.275	199.466	221.162	223.652	216.973	215.358	236.491	287.856	329.35	320.31	281.507	249.651	242.143	264.709	291.034	287.331	269.519	273.991	301.6	333.87
GBM	S896 - preop	0	76.123	177.558	281.985	359.958	381.234	335.023	294.742	335.023	411.995	439.953	427.383	423.902	461.797	559.534	670.759	712	697.326	713.327	771.293	814.526	830.652	856.136	890.359	884.631	843.071	848.539	936.959	1058.25	1157.13	1177.82	1115.17	1093.42	1199.69	1353.08	1466.25	1537.41	1577.23	1571.83	1519.54	1495.3	1567.99	1676.48	1737.67	1769.76	1819.8	1887.45	1953.2
GBM	S910 - preop	0	13.6875	46.5489	79.3185	111.105	134.253	138.374	158.94	231.979	300.875	287.94	243.293	264.511	327.264	347.971	350.616	421.77	532.721	573.65	543.135	532.46	569.125	612.784	632.855	615.073	575.509	569.252	613.477	661.906	689.568	719.373	768.52	832.599	899.67	945.185	958.427	974.653	1017.03	1038.44	1003.4	984.617	1053.17	1143.73	1169.43	1144.34	1115.9	1124.2	1195.76
GBM	S911 - preop	0	15.4694	65.6334	89.9245	75.5596	65.5445	82.4163	107.468	118.186	139.094	192.412	255.678	299.011	327.309	354.562	387.813	431.018	464.072	458.388	443.456	475.497	528.489	530.835	503.428	528.912	595.147	613.78	579.419	565.38	604.943	686.09	779.078	831.079	832.909	847.998	905.155	957.157	971.25	962.231	951.679	963.083	999.705	1012.24	973.38	945.375	982.788	1051.77	1107.62
GBM	S914 - preop	0	36.0234	68.5784	76.0194	67.5326	72.4058	92.2635	118.518	133.213	117.718	92.4316	97.3464	134.902	182.066	223.752	250.608	258.869	250.487	244.887	279.115	342.315	362.496	321.587	286.936	295.198	317.855	329.668	325.123	309.655	308.938	336.574	364.722	373.684	393	446.121	495.631	504.867	504.806	531.886	553.495	525.744	471.788	434.29	415.267	400.434	387.547	381.583	399.254
GBM	S919 - preop	0	26.9125	50.3348	83.0439	117.673	140.733	148.54	141.521	136.563	159.22	194.172	198.926	187.746	223.242	299.805	339.327	329.473	342.762	396.935	424.143	402.951	398.128	437.443	465.984	450.289	422.214	409.99	408.279	408.554	413.787	431.149	472.764	543.137	607.671	632.853	643.957	675.165	708.428	711.11	679.235	625.441	583.476	586.828	612.284	614.611	593.747	574.405	592.684
GBM	S933 - preop	0	23.2977	51.0948	64.9405	71.5904	66.7624	57.2822	55.6495	65.2965	83.3586	101.381	107.445	101.905	96.0069	99.3455	119.162	156.315	204.021	251.359	281.984	286.587	268.859	239.803	222.015	224.894	224.391	203.459	176.595	162.22	174.537	218.852	270.163	302.739	318.765	327.997	340.156	361.691	378.296	371.825	353.502	344.034	335.239	307.719	276.402	273.326	295.398	317.233	328.447
GBM	S945 - preop	0	27.6557	47.7055	79.6754	116.669	120.936	120.293	148.785	184.134	190.881	185.381	194.134	211.947	227.6	254.65	320.738	397.501	398.407	327.804	310.328	380.552	424.655	394.02	377.445	422.56	460.605	443.858	417.711	429.625	479.977	551.991	615.042	645.093	645.015	628.623	632.907	686.435	737.174	722.969	684.415	689.297	718.765	721.636	702.719	693.813	705.89	742.236	799.992
GBM	S952 - preop	0	46.6879	71.4967	70.4346	62.925	57.9863	59.9588	61.073	66.6199	84.685	102.282	104.151	113.805	163.056	232.503	281.885	304.525	312.096	317.123	331.809	347.41	340.522	316.03	303.164	308.284	314.02	308.645	288.259	260.463	248.134	266.683	317.789	387.942	437.399	448.827	460.196	495.316	523.451	517.995	490.516	459.555	439.897	436.022	422.064	381.049	361.168	411.654	497.633
GBM	S953 - preop	0	21.7156	36.0438	57.5811	65.7301	36.0791	25.8922	83.639	159.281	176.995	146.801	109.052	105.84	168.875	257.445	299.377	309.035	349.733	412.727	438.884	420.549	394.185	384.258	401.539	428.378	415.664	368.762	367.455	431.953	482.59	485.163	502.488	567.296	628.356	652.101	673.815	720.74	767.954	786.484	764.399	704.827	655.068	656.12	673.591	665.577	660.396	699.201	764.353
GBM	S954 - preop	0	63.0801	130.967	196.014	239.615	231.312	230.637	311.969	427.044	487.914	477.259	412.902	364.677	426.068	553.972	616.405	616.212	665.58	769.964	827.871	825.928	856.051	936.916	987.341	988.769	1019	1104.49	1179.14	1210.56	1241.94	1302.49	1375	1444.95	1524.47	1629.22	1758.88	1894.64	1985.9	1996.06	1943.88	1867.18	1867.9	2039.6	2264.71	2375.35	2423.21	2537.79	2695.28
CTRL	S958 - preop	0	19.0534	54.5258	107.448	157.919	178.152	156.009	139.257	158.428	179.971	179.096	188.676	234.876	278.347	282.293	289.414	348.175	418.19	440.836	431.364	429.621	440.427	452.578	458.011	451.597	440.192	436.837	439.348	435.611	429.486	437.658	462.878	494.095	525.098	555.893	589.393	632.308	676.344	688.899	661.512	632.526	623.524	612.247	585.889	565.858	572.726	611.85	673.014
M	S959 - preop	0	57.4941	90.6532	113.703	144.969	193.745	236.168	243.196	215.466	171.054	175.242	295.86	440.01	449.794	374.038	377.816	469.278	545.904	567.514	548.486	496.566	412.128	319.096	267.651	267.104	270.62	242.57	171.079	83.6574	74.4076	174.783	274.012	303.421	342.765	455.296	595.062	706.78	767.63	772.962	762.92	772.44	764.83	698.772	614.372	570.908	582.026	637.898	684.378
GBM	S963 - preop	0	69.6025	163.719	273.98	355.713	351.833	334.667	383.504	434.164	398.427	327.535	316.061	372.841	464.284	542.945	562.397	548.153	566.12	634.242	734.21	818.771	819.79	758.015	740.712	788.366	818.33	803.926	798.925	835.219	905.047	992.457	1070.36	1126	1179.53	1246	1319.77	1397.3	1486.12	1576.15	1598.15	1518.37	1477.93	1595.51	1711.44	1650.23	1547.72	1602.49	1793.61
CTRL	S971 - preop	0	35.4277	9.13997	0.31035	36.6472	68.8963	61.6613	40.7515	28.7704	31.5665	49.0052	75.2833	100.089	113.265	108.495	106.711	129.006	160.978	180.845	189.331	194.28	194.843	187.462	178.411	178.002	185.171	192.084	192.428	181.868	169.274	173.69	201.981	248.731	299.207	330.024	333.556	321.96	306.177	293.528	286.876	282.688	280.186	284.156	294.103	297.695	290.195	289.047	304.406
CTRL	S982 - preop	0	41.6066	123.547	191.773	208.309	199.7	200.889	216.389	242.991	276.854	311.956	337.488	354.78	409.029	531.055	653.394	704.052	715.042	738.55	755.063	729.806	706.705	751.14	816.531	810.724	767.974	789.963	870.765	932.698	958.742	981.463	1026.82	1112.07	1223.91	1317.83	1377.11	1420.22	1446.07	1423.94	1373.96	1401.44	1526.78	1599.6	1547.98	1504.43	1563	1661.95	1733.05
GBM	S985 - preop	0	17.2009	52.0218	108.893	140.411	113.042	76.2481	80.2535	116.49	158.778	177.468	155.594	124.955	124.914	156.288	200.078	245.71	286.118	308.918	300.846	279.472	281.895	302.711	301.999	276.398	258.776	259.621	261.866	260.655	270.22	301.146	356.266	420.092	445.258	415.454	384.821	388.861	399.762	395.701	394.437	412.25	440.363	463.821	464.525	434.431	408.85	426.467	486.93
[truncated: 1,487 more columns]
